# Supplementary material for: Footfall patterns and stride parameters of Common hippopotamus (Hippopotamus amphibius) on land
Source: PeerJ. 2024 Jul 3;12:e17675. doi: 10.7717/peerj.17675 (PMC11227274; doi:10.7717/peerj.17675)
Supplement: Supplemental Information 1 — URLs for Youtube videos used; basic trial metadata; and quantitative parameters measured from videos (see text for acronyms). [file peerj-12-17675-s001.xlsx]

## Sheet: Sheet1
Species	Origin	Video link	Video title	Date accessed	individual	video	Trial -filename	trial- # sequential	n strides	Stance duration	Swing duration	Hind DF	Fore DF	Mean DF	SF	RH phase	RF phase	LF phase
Hippopotamus amphibius	YouTube video	https://www.youtube.com/watch?v=rgtQW7UDhEY	Hippo Run	2024-01-09	1	1	r1	1	6	0.28	0.26	0.52	0.53	0.53	1.9	0.52	0.93	0.46
Hippopotamus amphibius	YouTube video from Okavango Delta	https://www.youtube.com/watch?v=PpMyEORyJGk	Hippo Attack in Okavango Delta	2024-01-09	2	2	r2	2	5	0.33	0.35	0.47	0.49	0.48	1.5	0.47	0.89	0.42
Hippopotamus amphibius	YouTube video from Serengeti National Parl	https://www.youtube.com/watch?v=7WQNI8dA2wk	Hippo running into the pond, Serengeti National Park	2024-01-09	3	3	r4	3	2	0.22	0.24	0.49	0.47	0.48	2.2	0.52	1	0.5
Hippopotamus amphibius	YouTube video	https://www.youtube.com/watch?v=Rv6BbD74gI4	Hippo running at full speed	2024-01-09	4	4	r5	4	2	0.2	0.35	0.36	0.37	0.37	1.8	0.45	0.98	0.44
Hippopotamus amphibius	YoutTube video from South Luangwa National Park, Zambia	https://www.youtube.com/watch?v=N9pHfrD0cWY	How Fast Are Hippos? Huge Males Chasing Each Other at Full Speed	2024-01-09	5	5	r7	5	5	0.17	0.2806	0.373942	0.380073	0.378626	2.22018	0.5	1	0.49
Hippopotamus amphibius	BBC Natural earth clip, Okavango delta	https://www.bbc.co.uk/iplayer/episode/p08xc2xh/a-perfect-planet-series-1-3-weather	A Perfect Planet series 1, episode 3: Weather	2024-01-09	6	6	r9	6	1	0.35	0.26	0.6	0.56	0.58	1.6	0.53	0.97	0.53
Hippopotamus amphibius	Youtube video	https://www.youtube.com/watch?v=H97tYA1mVZU	Hippo Run	2024-01-09	7	7	r10	7	1	0.35	0.3	0.53	0.55	0.54	1.5	0.48	0.89	0.45
Hippopotamus amphibius	Youtube clip, Seoul Grand Park Zoo	https://www.youtube.com/watch?v=M50KJ11dV6k	Fighting Hippos	2024-01-09	8	8	r11a	8	3	0.2	0.16	0.54	0.57	0.56	2.8	0.51	0.88	0.44
Hippopotamus amphibius	Youtube clip, Seoul Grand Park Zoo	https://www.youtube.com/watch?v=M50KJ11dV6k	Fighting Hippos	2024-01-09	9	8	r11b	9	5	0.18	0.13	0.59	0.57	0.58	3.2	0.49	0.98	0.5
Hippopotamus amphibius	YouTube video	https://www.youtube.com/watch?v=AW2E8Nd5d8E&ab_channel=AfricanSafarisLtd	How fast can a hippo run!	2024-01-10	10	9	r12	10	1	0.22	0.32	0.407407	0.407407	0.407407	1.85185	0.5	1	0.5
Hippopotamus amphibius	YouTube video	https://www.youtube.com/watch?v=RLSgdaQoQ5g&t=19s&ab_channel=MaasaiSightings	Hippos running straight through a lion pride	2024-01-10	11	10	r13a	11	2	0.2418	0.3002	0.430996	0.461255	0.446125	1.84502	0.589413	0.846342	0.385371
Hippopotamus amphibius	YouTube video	https://www.youtube.com/watch?v=RLSgdaQoQ5g&t=19s&ab_channel=MaasaiSightings	Hippos running straight through a lion pride	2024-01-10	12	10	r13b	12	5	0.211012	0.259133	0.446253	0.45136	0.448806	2.127	0.508563	0.945969	0.491437
Hippopotamus amphibius	YouTube video	https://www.youtube.com/watch?v=EO7Ly8MkecU&ab_channel=LatestSightings	Hippo Learns Lesson From Rhinos	2024-01-10	13	11	r15	13	6	0.236667	0.252	0.484311	0.484311	0.484311	2.04638	0.598936	0.860373	0.385711
Hippopotamus amphibius	YouTube video	https://www.youtube.com/watch?v=ScOH-ad5c0s&ab_channel=ChicagoTrekkers	Hippo Charge	2024-01-10	14	12	r16	14	3	0.221643	0.224476	0.546657	0.445277	0.495967	2.24155	0.635829	0.930991	0.515329
Hippopotamus amphibius	YouTube video	https://www.youtube.com/watch?v=I_mRDwpj-Vo&ab_channel=Claws	Man Tries to Feed This Hippo, But Instantly Regrets It	2024-01-10	15	13	r17a	15	2	0.2672	0.191625	0.582698	0.582016	0.582357	2.17948	0.629724	1	0.38316
Hippopotamus amphibius	YouTube video	https://www.youtube.com/watch?v=I_mRDwpj-Vo&ab_channel=Claws	Man Tries to Feed This Hippo, But Instantly Regrets It	2024-01-10	16	13	r17b	16	2	0.29175	0.294833	0.50905	0.485584	0.497317	1.70479	0.638658	1	0.611158
Hippopotamus amphibius	YouTube video	https://www.youtube.com/watch?v=I_mRDwpj-Vo&ab_channel=Claws	Man Tries to Feed This Hippo, But Instantly Regrets It	2024-01-10	17	13	r17c	17	2	0.266	0.268	0.512808	0.48434	0.498574	1.87266	0.473295	0.993182	0.473295
Hippopotamus amphibius	YouTube video	https://www.youtube.com/watch?v=I_mRDwpj-Vo&ab_channel=Claws	Man Tries to Feed This Hippo, But Instantly Regrets It	2024-01-10	17	13	r17d	18	6	0.272625	0.3275	0.449438	0.459126	0.454282	1.66632	0.424818	0.971721	0.415374
Hippopotamus amphibius	YouTube video	https://www.youtube.com/watch?v=I_mRDwpj-Vo&ab_channel=Claws	Man Tries to Feed This Hippo, But Instantly Regrets It	2024-01-10	18	13	r17e	19	5	0.4168	0.380278	0.510296	0.535502	0.522899	1.25458	0.548298	0.978618	0.558909
Hippopotamus amphibius	YouTube video	https://www.youtube.com/watch?v=IhMhTBY2dVQ	Hippo On The Run (I've never seen this before)	2024-01-10	19	14	r18a	20	7	0.2205	0.289962	0.447784	0.416101	0.431943	1.95901	0.534491	0.952042	0.501491
Hippopotamus amphibius	YouTube video	https://www.youtube.com/watch?v=IhMhTBY2dVQ	Hippo On The Run (I've never seen this before)	2024-01-10	19	14	r18b	21	4	0.1848	0.32575	0.345527	0.378397	0.361962	1.95867	0.449415	0.965332	0.415949
Hippopotamus amphibius	Flamingo Land				20		w1	22	4	1.9	0.43	0.79	0.84	0.82	0.42	0.43	0.92	0.43
Hippopotamus amphibius	Flamingo Land				20		w2	23	5	1.8	0.43	0.81	0.8	0.81	0.45	0.51	0.98	0.49
Hippopotamus amphibius	Flamingo Land				20		w3	24	8	1.6	0.43	0.79	0.8	0.8	0.49	0.47	0.9	0.42
Hippopotamus amphibius	Flamingo Land				21		w4a	25	3	2.1	0.5	0.79	0.83	0.81	0.38	0.48	0.89	0.42
Hippopotamus amphibius	Flamingo Land				20		w4b	26	8	1.6	0.44	0.78	0.79	0.79	0.49	0.47	0.9	0.41
Hippopotamus amphibius	Flamingo Land				21		w5	27	2	2.3	0.48	0.82	0.84	0.83	0.36	0.45	0.87	0.41
Hippopotamus amphibius	Flamingo Land				21		w6	28	2	2.5	0.58	0.79	0.83	0.81	0.32	0.46	0.9	0.4
Hippopotamus amphibius	Flamingo Land				20		w7	29	3	1.5076	0.42495	0.772684	0.787337	0.780011	0.517451	0.47	0.97	0.5
Hippopotamus amphibius	Flamingo Land				21		w8	30	2	3.4	0.53	0.86	0.87	0.87	0.26	0.52	0.95	0.46
Hippopotamus amphibius	Flamingo Land				20		w9	31	2	1.6	0.44	0.78	0.79	0.79	0.49	0.5	0.95	0.46
Hippopotamus amphibius	Flamingo Land				21		w10	32	3	2.9	0.56	0.83	0.85	0.84	0.29	0.43	0.95	0.39
Hippopotamus amphibius	Flamingo Land				20		w11	33	2	1.2	0.4	0.74	0.75	0.75	0.64	0.46	0.91	0.39
Hippopotamus amphibius	Youtube video, Toronto zoo	https://www.youtube.com/watch?v=5jgES8ccMPI	River Hippopotamus Walking Slowly	2024-01-09	22	15	w12	34	2	1	0.25	0.8	0.81	0.81	0.77	0.47	0.93	0.44
Hippopotamus amphibius	Youtube video, Toronto zoo	https://www.youtube.com/watch?v=5jgES8ccMPI	River Hippopotamus Walking Slowly	2024-01-09	22	15	w13	35	2	1.5	0.34	0.79	0.85	0.82	0.54	0.56	0.95	0.44
Hippopotamus amphibius	Youtube video, Masai Mara Kenya	https://www.youtube.com/watch?v=vDTV5DHCnXw	20080 Hippo walking	2024-01-09	23	16	w14	36	4	1.2	0.31	0.79	0.81	0.8	0.64	0.54	0.93	0.5
Hippopotamus amphibius	Youttube video, Serengeti National Park, Tanzania	https://www.youtube.com/watch?v=DYbv-W8F6_Y	hippo crossing the road...Serengeti National Park, Tanzania	2024-01-09	24	17	w15	37	3	1.2	0.32	0.78	0.8	0.79	0.66	0.5	0.95	0.46
Hippopotamus amphibius	Youtube video, Toronto zoo	https://www.youtube.com/watch?v=Zkze-YeAbdk	Hippo crossing road at Lemala Ewanjan Camp area - Serengeti - July 2012	2024-01-09	25	18	w16	38	3	1	0.33	0.76	0.78	0.77	0.75	0.51	0.93	0.45
Hippopotamus amphibius	Youtube video, Kruger National Park	https://www.youtube.com/watch?v=eHPGQlzVLeg	Giant Hippo Crossing Road	2024-01-09	26	19	w18	39	2	1.9	0.5	0.78	0.81	0.8	0.41	0.5	0.93	0.41
Hippopotamus amphibius	Youtube video, Kruger National Park	https://www.youtube.com/watch?v=eHPGQlzVLeg	Giant Hippo Crossing Road	2024-01-09	26	20	w19	40	1	1.6	0.42	0.78	0.79	0.79	0.5	0.48	0.97	0.45
Hippopotamus amphibius	YouTube video	https://www.youtube.com/watch?v=CYmOD6zmuxg	Hippo crossing the road	2024-01-09	27	20	w20	41	6	1.2	0.34	0.76	0.78	0.77	0.67	0.51	0.97	0.48
Hippopotamus amphibius	YouTube video	https://www.youtube.com/watch?v=c00CoAKBAb4	Hippo Walking (Slow Motion Animation Reference)	2024-01-10	28	21	w21	42	5	1.80677	0.414236	0.764522	0.862576	0.813549	0.450246	0.527728	0.940455	0.540732
Hippopotamus amphibius	YouTube video	https://www.youtube.com/watch?v=OLrzqwb8M6o	Hippo walking	2024-01-10	29	22	w22	43	4	5.47638	0.370083	0.9372	0.936197	0.936699	0.171044	0.468311	0.964121	0.448893
Hippopotamus amphibius	YouTube video	https://www.youtube.com/watch?v=ej6DrFpnJrk	Long walk for a hippo	2024-01-10	30	23	w23	44	7	1.60146	0.457786	0.788936	0.766475	0.777706	0.485614	0.478473	0.937821	0.438321
Hippopotamus amphibius	YouTube video	https://www.youtube.com/watch?v=dGPsm7UH4SM	Hippo Walking	2024-01-10	31	24	w24	45	7	1.86195	0.427016	0.784719	0.837729	0.811224	0.436878	0.511861	0.951976	0.443304
Hippopotamus amphibius	YouTube video	https://www.youtube.com/watch?v=CIc2k6zY3mI	do the hippo walk	2024-01-10	32	25	w25	46	4	1.17333	0.4625	0.687967	0.746522	0.717245	0.611309	0.5397	0.952548	0.491152
									169			0.65296	0.664613	MEAN		0.505381	0.942641	0.457382	MEAN
									total			0.165898	0.177569	SD		0.0514086	0.0398353	0.0496989	SD
												0.76	0.766475
